# Supplementary material for: Genopo: a nanopore sequencing analysis toolkit for portable Android devices
Source: Commun Biol. 2020 Sep 29;3:538. doi: 10.1038/s42003-020-01270-z (PMC7524736; doi:10.1038/s42003-020-01270-z)
Supplement: Supplementary file 3 — Supplementary Data [file 42003_2020_1270_MOESM3_ESM.xlsx]

## Sheet: SupplementaryData1
Table S3.1	Nanopolish Index on concatenated SARS-CoV-2 dataset (run once)
Device	Nanopolish Index (min)
A - Huawei	29.75
B - Nokia	63.75
C - LG	14.1
D - Sony	35.67
Table S3.2	Genopo performance on each SARS-CoV-2 dataset on device A (Huawei AMN-LX2)
Dataset	Minimap2 (s)	Samtools sort (s)	Nanopolish Variants (min:sec)
			1:10k	10k:20k	20k:30k
SARS-CoV-2_001	7	6	06:09:00	05:55:00	09:36:00
SARS-CoV-2_002	8	7	07:41:00	06:30:00	14:09:00
SARS-CoV-2_003	8	7	07:42:00	05:42:00	08:09:00
SARS-CoV-2_004	9	8	08:09:00	06:37:00	11:22:00
SARS-CoV-2_005	7	6	06:37:00	05:21:00	13:34:00
SARS-CoV-2_006	7	6	06:28:00	06:12:00	08:42:00
SARS-CoV-2_007	7	6	06:52:00	05:54:00	21:52:00
SARS-CoV-2_008	8	7	07:45:00	05:59:00	15:24:00
SARS-CoV-2_009	8	6	08:08:00	03:17:00	11:26:00
Table S3.3	Genopo performance on each SARS-CoV-2 dataset on device B (Nokia 6.1 Plus)
Dataset	Minimap2 (s)	Samtool sort (s)	Nanopolish Variants (min:sec)
SARS-CoV-2_001	2	4	09:11:00
SARS-CoV-2_002	3	4	10:37:00
SARS-CoV-2_003	4	4	12:57:00
SARS-CoV-2_004	3	4	11:01:00
SARS-CoV-2_005	2	4	10:49:00
SARS-CoV-2_006	2	4	07:53:00
SARS-CoV-2_007	2	3	12:49:00
SARS-CoV-2_008	2	4	10:32:00
SARS-CoV-2_009	2	4	10:42:00
Table S3.4	Genopo performance on each SARS-CoV-2 dataset on device C (LG Q6)
Dataset	Minimap2 (s)	Samtool sort (s)	Nanopolish Variants (min:sec)
			1:15k	15k:30k
SARS-CoV-2_001	8	2	10:49:00	16:33:00
SARS-CoV-2_002	9	3	14:14:00	1 day, 1:17:00
SARS-CoV-2_003	7	2	12:31:00	14:40:00
SARS-CoV-2_004	7	3	13:01:00	19:15:00
SARS-CoV-2_005	6	2	10:44:00	22:01:00
SARS-CoV-2_006	8	2	11:20:00	15:47:00
SARS-CoV-2_007	8	2	11:58:00	1 day, 10:36:00
SARS-CoV-2_008	8	2	12:30:00	22:44:00
SARS-CoV-2_009	8	2	11:56:00	23:54:00
Table S3.5	Genopo performance on each SARS-CoV-2 dataset on device D (Sony XA Ultra)
Dataset	Minimap2 (s)	Samtool sort (s)	Nanopolish Variants (min:sec)
			1:10k	10k:20k	20k:30k
SARS-CoV-2_001	6	9	09:22:00	12:30:00	16:13:00
SARS-CoV-2_002	7	10	05:08:00	06:06:00	14:48:00
SARS-CoV-2_003	7	9	06:18:00	06:02:00	08:44:00
SARS-CoV-2_004	7	11	13:23:00	13:49:00	23:33:00
SARS-CoV-2_005	6	7	13:15:00	13:55:00	1 day, 8:23:00
SARS-CoV-2_006	6	9	04:13:00	05:22:00	08:30:00
SARS-CoV-2_007	6	8	04:22:00	04:29:00	17:47:00
SARS-CoV-2_008	12	10	05:24:00	05:24:00	14:44:00
SARS-CoV-2_009	6	10	15:13:00	15:09:00	1 day, 9:27:00
Table S3.6	F5N Variant Calling - Peak RAM recorded for each SARS-CoV-2 dataset on mobile devices
Dataset	Huawei Y5 (GB)	Nokia 6.1 Plus (GB)	LG Q6 (GB)	Sony XA Ultra (GB)
SARS-CoV-2_001	0.67	1.318	0.809	0.625
SARS-CoV-2_002	0.681	1.468	0.879	0.674
SARS-CoV-2_003	0.706	1.391	0.806	0.64
SARS-CoV-2_004	0.725	1.549	0.909	0.682
SARS-CoV-2_005	0.621	1.327	0.812	0.617
SARS-CoV-2_006	0.64	1.349	0.798	0.643
SARS-CoV-2_007	0.64	1.482	0.757	0.592
SARS-CoV-2_008	0.691	1.482	0.852	0.641
SARS-CoV-2_009	0.691	1.346	0.789	0.618

## Sheet: SupplementaryData2
Table S5.1	Genopo meth-calling performance for the complete NA12878-FAB42804 dataset (91 Mbases)
Device	Minimap2 (min)	Samtool sort (min)	Samtool index (min)	F5C index (min)	F5C call methylation (min)	Total time (min)
B - Nokia	16.67	0.36	0.03	0.65	4.45	22.68
E - Huawei	14.48	0.38	0.02	0.7	4.82	20.4
F - Samsung	18.52	0.2	0.02	0.37	2.37	21.48
G - Xiaomi	16.27	0.28	0.02	0.53	3.58	20.18
Table S5.2	Peak RAM of individual steps when processing NA12878-FAB42804 dataset
Device	Minimap2 (GB)	Samtool sort (GB)	Samtool index (GB)	F5C index (GB)	F5C call methylation (GB)
B - Nokia	2.27	0.3	0.14	0.15	3.58
E - Huawei	2.22	0.26	0.09	0.1	2.78
F - Samsung	2.2	0.32	0.19	0.15	3.95
G - Xiaomi	2.22	0.34	0.18	0.19	3.28
Table S5.3	Genopo meth-calling performance for a batch of 4K reads (34 Mbases) from NA12878-FAF05869 dataset
Device	Minimap2 (min)	Samtool sort (min)	Samtool index (min)	F5C index (min)	F5C call methylation (min)	Total time (min)
B - Nokia	11.02	0.13	0.02	0.25	2.83	14.25
E - Huawei	13.2	0.13	0.02	0.25	2.98	16.58
F - Samsung	11.83	0.07	0.02	0.13	1.13	13.18
G - Xiaomi	10.23	0.1	0.02	0.17	1.82	12.34
Table S5.4	Peak RAM of individual steps when processing a batch of 4K reads from NA12878-FAF05869 dataset
Device	Minimap2 (GB)	Samtool sort (GB)	Samtool index (GB)	F5C index (GB)	F5C call methylation (GB)
B - Nokia	3.16	0.22	0.14	0.16	1.18
E - Huawei	3.16	0.22	0.14	0.16	1.18
F - Samsung	2.48	0.16	0.09	0.1	0.99
G - Xiaomi	3.41	0.23	0.16	0.17	1.19
